# Supplementary material for: The downregulation of type I IFN signaling in G-MDSCs under tumor conditions promotes their development towards an immunosuppressive phenotype
Source: Cell Death Dis. 2022 Jan 10;13(1):36. doi: 10.1038/s41419-021-04487-w (PMC8748997; doi:10.1038/s41419-021-04487-w)
Supplement: Supplementary file 11 — Supplementary Table 1 [file 41419_2021_4487_MOESM11_ESM.xlsx]

## Sheet: Sheet1
Supplementary Table 1. Primer sequences of qPCR
Gene	Forward Primer(5’-3’)	Reverse Primer(5’-3’)
β-actin	AACAGTCCGCCTAGAAGCAC	CGTTGACATCCGTAAAGACC
Arg1	GACAGGGCTCCTTTCAGGAC	CTTGGGAGGAGAAGGCGTT
TGFβ	GGAGGAAGAACGACAAGAA	GCAGTAGAAGATGATGATAC
IRF4	TTGGATGGAAGAATGACGGA	ATCGGCCCAACAAGCTAGAA
CXCL10	GCCTCATCCTGCTGGGTCTG	TTTGGCTAAACGCTTTCATT
CXCL13	GCAACGCTGCTTCTCCTCCT	GTAACTTGAATCCGATCTATGA
G-CSF	CTGGAGCAAGTGAGGAAGA	TGGAAGGCAGAAGTGAAGG
CXCR3	CTGCTGTCCAGTGGGTTT	GTTGGCTGATAGGTAGATGAA
CXCR5	CCTGGTGCTGGTAATCCT	TAGTTTCCGCTTCGTTTT
G-CSFR	GATAGAACCTAACGGGAACA	GTGACGGAGAAGGAGTGG
IFIT1	ACCTTCCTCTGGCTACTTA	GTGAATATCCTGCTCTATGTG
IFIT2	ATTGCGAACTACCGTCTG	CTCTGTCTGTGTCATATACCT
IFIT3	CAGTGAACAACAGTCCTCT	TGACCATCTGATAGCATCTC
RSAD2	CTACCACTTCACTCGTCAG	TCGCAGGAGATAGCAAGA
IFIT1bl1	TGAGATGGACTGTGAGGAA	AGAAGGTGGAGCAAGGTT
IFIT3b	TCCACAGTGAACAACAGTC	TCCATCGTTAATCGTCTCAG
IFNAR1	CCAAGGCAAGAGCTATGTCCTG	CAGTGCGTAGTCTGGACATTTGC
IFNAR2	GAGCCTAGAGACTATCACACCG	TACCAGAGGGTGTAGTTAGCGG
SOCS1	AGTCGCCAACGGAACTGCTTCT	GTAGTGCTCCAGCAGCTCGAAA
