# Supplementary material for: The downregulation of type I IFN signaling in G-MDSCs under tumor conditions promotes their development towards an immunosuppressive phenotype
Source: Cell Death Dis. 2022 Jan 10;13(1):36. doi: 10.1038/s41419-021-04487-w (PMC8748997; doi:10.1038/s41419-021-04487-w)
Supplement: Supplementary file 12 — Supplementary Table 2 [file 41419_2021_4487_MOESM12_ESM.xlsx]

## Sheet: Sheet1
Supplementary Table 2. Primer sequences of shRNAs
Primer	Forward Primer(5’-3’)	Reverse Primer(5’-3’)
sh-Scramble	CGCGTCCCCATACCGACACATCGCGCACTTCAAGAGAGTGCGCGATGTGTCGGGATATTTTTTGGAAAT	CGATTTCCAAAAAATACCGACACATCGCGCACTTCAAGAGAGTGCGCGATGTGTCGGGATATGGGGA
sh1-G-CSF	CGCGTCCCCGGTAGGAGAGGACAGATAATTCAAGAGATTATCTGTCCTCTCCTACCTTTTTGGAAAT	CGATTTCCAAAAAGGTAGGAGAGGACAGATAATCTCTTGAATTATCTGTCCTCTCCTACCGGGGA
sh2-G-CSF	CGCGTCCCCGGTGCCATTCTCTACTAATTTCAAGAGAATTAGTAGAGAATGGCACCTTTTTGGAAAT	CGATTTCCAAAAAGGTGCCATTCTCTACTAATTCTCTTGAAATTAGTAGAGAATGGCACCGGGGA
